# Supplementary material for: Modified FOLFOXIRI plus cetuximab versus bevacizumab in RAS wild-type metastatic colorectal cancer: a randomized phase II DEEPER trial
Source: Nat Commun. 2024 Nov 25;15:10217. doi: 10.1038/s41467-024-54460-2 (PMC11589592; doi:10.1038/s41467-024-54460-2)
Supplement: Supplementary file 4 — Source Data [file 41467_2024_54460_MOESM4_ESM.xlsx]

## Sheet: Figure 1
Figure 1	CONSORT diagram illustrating patient inclusion
	Case No.	Full analysis set	Par protocol set	Safety analysis set	1=m-FOLFOXIRI+bevacizumab 2=m-FOLFOXIRI+cetuximab	1=unknown BRAF mutant status 2=BRAF wild-type 3=BRAF mutant N=Unknown
	1	1	1	1	2	1
	2	1	1	1	1	1
	3	1	1	1	1	1
	4	1	1	1	2	1
	5	1	0	1	2	2
	6	1	1	1	1	1
	7	1	1	1	2	1
	8	1	1	1	1	1
	9	1	1	1	1	1
	10	1	1	1	1	1
	11	1	1	1	2	1
	12	1	1	1	1	2
	13	1	1	1	2	1
	14	1	0	1	2	1
	15	1	1	1	2	1
	16	1	1	1	2	1
	17	1	1	1	1	1
	18	1	1	1	2	1
	19	1	1	1	2	1
	20	1	1	1	2	1
	21	1	0	1	1	2
	22	1	1	1	1	1
	23	1	1	1	1	1
	24	1	1	1	1	1
	25	1	1	1	1	1
	26	1	1	1	1	1
	27	1	0	1	2	2
	28	1	1	1	2	1
	29	0	0	1	1	1
	30	1	1	1	2	1
	31	1	1	1	2	1
	32	1	1	1	1	1
	33	1	1	1	2	1
	34	1	1	1	1	1
	35	1	1	1	2	1
	36	1	1	1	1	1
	37	1	1	1	2	3
	38	1	1	1	1	3
	39	1	1	1	2	1
	40	1	1	1	1	1
	41	1	1	1	1	2
	42	1	1	1	2	2
	43	1	1	1	2	1
	44	1	0	1	1	1
	45	1	1	1	2	2
	46	1	1	1	1	2
	47	1	1	1	2	1
	48	1	1	1	1	1
	49	1	1	1	2	2
	50	1	1	1	1	2
	51	0	0	0	1	N
	52	1	0	1	1	1
	53	1	1	1	2	1
	54	1	1	1	2	1
	55	1	1	1	1	2
	56	1	0	1	2	1
	57	1	1	1	1	1
	58	1	1	1	2	1
	59	1	1	1	2	1
	60	1	1	1	2	1
	61	1	1	1	1	1
	62	1	1	1	1	2
	63	1	1	1	1	1
	64	1	1	1	1	1
	65	1	1	1	2	2
	66	1	1	1	2	1
	67	1	1	1	2	1
	68	1	1	1	1	1
	69	1	1	1	1	1
	70	1	1	1	2	2
	71	1	1	1	1	1
	72	1	1	1	2	1
	73	1	1	1	2	1
	74	1	1	1	1	1
	75	1	1	1	1	1
	76	1	1	1	2	2
	77	1	1	1	2	1
	78	0	0	0	2	N
	79	1	1	1	1	1
	80	1	1	1	1	1
	81	1	1	1	1	1
	82	1	1	1	2	1
	83	1	1	1	2	3
	84	1	1	1	1	2
	85	1	1	1	1	2
	86	1	1	1	2	1
	87	1	1	1	1	1
	88	1	1	1	2	1
	89	1	1	1	1	1
	90	1	0	1	2	1
	91	1	1	1	1	2
	92	1	1	1	2	2
	93	1	1	1	1	2
	94	1	1	1	2	1
	95	1	1	1	2	2
	96	1	1	1	1	2
	97	1	1	1	2	1
	98	1	1	1	2	1
	99	1	1	1	2	1
	100	1	1	1	1	1
	101	1	1	1	2	2
	102	1	1	1	1	1
	103	1	1	1	1	1
	104	1	1	1	1	1
	105	1	1	1	2	2
	106	1	1	1	1	1
	107	1	1	1	1	1
	108	1	1	1	2	1
	109	1	1	1	2	1
	110	1	1	1	2	1
	111	1	1	1	1	2
	112	1	1	1	1	1
	113	1	1	1	1	2
	114	1	1	1	1	2
	115	1	1	1	2	1
	116	1	1	1	2	2
	117	1	1	1	1	1
	118	1	1	1	1	2
	119	1	1	1	2	3
	120	1	1	1	2	1
	121	1	0	1	1	2
	122	1	1	1	1	1
	123	1	1	1	2	1
	124	1	1	1	2	1
	125	1	1	1	1	1
	126	1	1	1	1	1
	127	1	1	1	2	1
	128	1	1	1	2	1
	129	1	1	1	1	2
	130	1	1	1	2	1
	131	1	1	1	2	1
	132	1	1	1	1	1
	133	1	1	1	1	2
	134	1	1	1	2	1
	135	1	1	1	1	1
	136	1	1	1	2	2
	137	1	1	1	2	2
	138	1	1	1	1	1
	139	1	1	1	1	2
	140	1	1	1	2	1
	141	1	1	1	2	1
	142	1	1	1	1	1
	143	1	1	1	1	2
	144	1	1	1	2	2
	145	1	1	1	2	2
	146	1	1	1	1	2
	147	1	1	1	1	3
	148	1	1	1	2	1
	149	1	0	1	2	3
	150	1	1	1	1	3
	151	1	1	1	1	2
	152	1	0	1	2	1
	153	1	1	1	1	1
	154	1	0	1	2	1
	155	1	1	1	2	1
	156	1	1	1	1	1
	157	1	1	1	1	2
	158	1	1	1	1	1
	159	1	1	1	2	1
	160	1	1	1	1	2
	161	1	1	1	1	2
	162	1	1	1	2	1
	163	1	1	1	2	3
	164	1	1	1	1	1
	165	1	1	1	2	1
	166	1	1	1	2	1
	167	1	1	1	1	2
	168	1	1	1	2	1
	169	1	1	1	1	2
	170	1	1	1	2	1
	171	1	1	1	1	1
	172	1	1	1	2	2
	173	1	1	1	2	2
	174	1	1	1	2	2
	175	1	1	1	1	2
	176	1	1	1	1	1
	177	1	1	1	1	1
	178	1	1	1	2	1
	179	1	1	1	2	1
	180	0	0	0	2	N
	181	1	1	1	2	1
	182	1	1	1	1	1
	183	1	1	1	2	1
	184	1	1	1	1	2
	185	1	1	1	2	1
	186	1	1	1	1	2
	187	1	1	1	1	2
	188	1	0	1	1	1
	189	1	1	1	2	1
	190	1	1	1	1	1
	191	1	1	1	2	1
	192	1	1	1	1	1
	193	1	1	1	1	1
	194	1	1	1	2	1
	195	0	0	1	1	N
	196	1	1	1	2	2
	197	1	1	1	1	2
	198	1	1	1	2	2
	199	1	1	1	2	2
	200	1	0	1	1	1
	201	1	0	1	2	1
	202	1	1	1	1	2
	203	1	1	1	1	2
	204	1	1	1	1	1
	205	1	1	1	2	3
	206	1	1	1	2	1
	207	1	1	1	2	1
	208	1	1	1	2	1
	209	1	1	1	1	2
	210	1	1	1	1	1
	211	1	1	1	2	1
	212	1	1	1	1	1
	213	1	1	1	2	1
	214	1	1	1	1	1
	215	1	1	1	2	1
	216	1	1	1	1	1
	217	1	1	1	2	1
	218	1	1	1	2	1
	219	1	1	1	1	2
	220	1	1	1	1	1
	221	1	1	1	1	2
	222	1	1	1	2	2
	223	1	1	1	1	1
	224	1	1	1	1	2
	225	1	1	1	2	2
	226	1	1	1	2	1
	227	1	1	1	2	1
	228	1	1	1	1	2
	229	1	1	1	1	1
	230	1	1	1	2	2
	231	1	1	1	2	2
	232	1	1	1	2	2
	233	1	1	1	2	1
	234	1	1	1	1	2
	235	1	1	1	1	1
	236	1	1	1	2	2
	237	1	1	1	1	1
	238	1	1	1	2	2
	239	1	1	1	1	2
	240	1	1	1	2	2
	241	1	1	1	1	2
	242	1	1	1	2	2
	243	1	1	1	1	1
	244	0	0	0	1	N
	245	1	1	1	1	2
	246	1	1	1	1	2
	247	1	1	1	2	2
	248	1	1	1	1	2
	249	1	1	1	2	1
	250	1	1	1	2	2
	251	1	1	1	1	2
	252	1	1	1	2	2
	253	1	1	1	2	2
	254	1	1	1	2	2
	255	1	1	1	1	2
	256	0	0	1	1	2
	257	1	1	1	2	2
	258	1	1	1	1	1
	259	1	1	1	1	2
	260	0	0	0	2	N
	261	1	1	1	1	2
	262	1	1	1	2	2
	263	1	1	1	1	2
	264	1	1	1	2	2
	265	1	1	1	1	1
	266	1	1	1	2	2
	267	1	1	1	1	2
	268	1	1	1	2	2
	269	1	1	1	2	2
	270	1	1	1	2	2
	271	1	1	1	2	2
	272	1	1	1	1	2
	273	1	1	1	1	1
	274	1	0	1	1	2
	275	1	1	1	2	3
	276	1	1	1	1	2
	277	1	1	1	2	2
	278	1	1	1	1	1
	279	1	1	1	2	2
	280	1	1	1	1	2
	281	1	1	1	1	2
	282	1	1	1	2	2
	283	1	1	1	1	1
	284	1	1	1	1	2
	285	1	1	1	2	2
	286	1	1	1	2	2
	287	1	1	1	2	2
	288	0	0	0	1	N
	289	1	1	1	2	2
	290	1	1	1	1	2
	291	1	1	1	1	2
	292	1	1	1	2	2
	293	1	1	1	2	3
	294	1	1	1	2	1
	295	1	0	1	2	3
	296	1	1	1	1	2
	297	1	1	1	1	2
	298	1	1	1	1	2
	299	1	1	1	2	2
	300	1	1	1	1	2
	301	1	1	1	2	2
	302	1	1	1	1	2
	303	1	1	1	2	2
	304	1	0	1	1	2
	305	1	1	1	2	2
	306	1	1	1	1	2
	307	1	0	1	1	2
	308	1	1	1	2	2
	309	1	1	1	1	1
	310	1	0	1	2	2
	311	0	0	0	1	N
	312	1	1	1	1	2
	313	1	0	1	2	2
	314	1	1	1	1	2
	315	0	0	0	2	N
	316	1	1	1	2	1
	317	1	1	1	1	2
	318	1	1	1	2	2
	319	1	1	1	1	2
	320	1	0	1	2	2
	321	1	1	1	1	3
	322	1	1	1	2	2
	323	1	1	1	1	2
	324	1	1	1	1	2
	325	1	1	1	2	2
	326	1	1	1	2	2
	327	1	1	1	1	2
	328	1	0	1	2	3
	329	1	1	1	1	1
	330	1	1	1	2	2
	331	1	1	1	1	2
	332	1	1	1	2	2
	333	1	1	1	1	2
	334	1	1	1	1	3
	335	1	1	1	2	2
	336	1	1	1	2	3
	337	1	1	1	1	3
	338	1	1	1	2	2
	339	1	1	1	1	2
	340	1	1	1	1	2
	341	1	1	1	1	2
	342	1	0	1	2	2
	343	1	0	1	2	2
	344	1	1	1	2	2
	345	1	1	1	1	2
	346	1	1	1	2	2
	347	1	0	1	1	2
	348	1	1	1	1	2
	349	1	1	1	2	2
	350	1	1	1	1	2
	351	1	1	1	2	2
	352	1	0	1	1	1
	353	1	1	1	2	2
	354	1	1	1	1	2
	355	1	1	1	2	2
	356	1	1	1	2	2
	357	1	1	1	1	2
	358	1	1	1	1	2
	359	1	1	1	2	2

## Sheet: Figure 2
Figure 2	Depth of response in the per protocol set. A t-test with Welch’s adjusted degree of freedom was used.
	Case No.	1=m-FOLFOXIRI+bevacizumab 2=m-FOLFOXIRI+cetuximab	Cange From baseline
	1	2	19.9239
	2	1	19.0083
	3	1	37.8061
	4	2	62.2642
	5	1	86.6667
	6	2	50.9299
	7	1	47.9339
	8	1	60.4317
	9	1	63.0981
	10	2	32.9412
	11	1	29.2308
	12	2	74.6452
	13	2	78.6571
	14	2	20.1342
	15	1	92.5
	16	2	100
	17	2	78.2895
	18	2	38.0795
	19	1	66.6667
	20	1	34.8354
	21	1	66.6667
	22	1	6.12557
	23	1	36.7089
	24	2	75.8491
	25	2	100
	26	2	25.1456
	27	1	63.4286
	28	2	72.7974
	29	1	94.9343
	30	2	64.5078
	31	1	19.0635
	32	2	14
	33	1	14.5455
	34	2	53.9216
	35	1	19.0249
	36	1	58.8235
	37	2	78.8462
	38	2	60.6599
	39	2	3.61057
	40	1	41.2919
	41	2	70.3125
	42	1	45.4874
	43	2	70.1031
	44	1	35.4075
	45	2	51.3821
	46	2	42.2727
	47	1	47.0588
	48	1	33.3333
	49	2	78.4783
	50	2	32.9897
	51	2	14.2857
	52	1	66.5524
	53	1	82.2695
	54	1	20
	55	1	52.2491
	56	2	50.2793
	57	2	52.1236
	58	2	20.2703
	59	1	76.4069
	60	1	38.6736
	61	2	53.3333
	62	1	19.3277
	63	2	100
	64	2	-42.5752
	65	1	3.15789
	66	1	68.6551
	67	2	38.2716
	68	2	60.5263
	69	1	47.4061
	70	1	23.7209
	71	1	20
	72	2	100
	73	2	-9.80392
	74	1	42.4767
	75	1	58.6207
	76	2	60.3464
	77	1	56.801
	78	2	72.1519
	79	1	50
	80	1	47.9325
	81	2	60.5128
	82	1	47.6923
	83	2	20.4082
	84	2	75.4438
	85	1	42.907
	86	2	64.0625
	87	2	69.2042
	88	2	75.3623
	89	1	34.2857
	90	2	70.2088
	91	1	40.1961
	92	1	24.9118
	93	1	27.907
	94	2	82.9352
	95	1	52.7778
	96	1	58.3333
	97	2	62.7593
	98	2	44.4138
	99	2	75.9155
	100	1	30.3867
	101	1	36.1034
	102	1	62.2754
	103	1	63.3205
	104	2	64.9682
	105	2	76.5886
	106	1	24.2623
	107	1	31.1774
	108	2	65
	109	2	70.5882
	110	1	60
	111	2	47.6094
	112	2	20
	113	1	36.4407
	114	1	62.1359
	115	2	68.4713
	116	2	50.6329
	117	1	54.2403
	118	2	30.1887
	119	2	62.2222
	120	1	7
	121	1	43.3333
	122	2	61.1111
	123	1	46.861
	124	2	68.1818
	125	2	46.8454
	126	1	43.7363
	127	1	46.9309
	128	2	52.0216
	129	2	73.8889
	130	1	59.3023
	131	1	53.7037
	132	2	43.7984
	133	2	75.4386
	134	1	64.0394
	135	1	41.1827
	136	2	67.4419
	137	1	63.7681
	138	1	85.5978
	139	1	52.0408
	140	2	37.9964
	141	1	58.3333
	142	1	38.1483
	143	1	37.4554
	144	2	51.0251
	145	1	51.0204
	146	1	35.8108
	147	2	55.5556
	148	2	100
	149	1	59.4444
	150	2	77.069
	151	2	37.9007
	152	1	100
	153	2	100
	154	1	67.5367
	155	2	71.3376
	156	1	34.2059
	157	2	44.7059
	158	2	4.16667
	159	2	68.2065
	160	1	48.4888
	161	1	32.2581
	162	1	38.9831
	163	2	16.9057
	164	2	17.5676
	165	2	-1.73913
	166	1	36.6197
	167	2	72.8571
	168	1	38.6164
	169	2	39.1667
	170	1	25.6881
	171	1	58.2534
	172	2	53.2045
	173	1	27.0073
	174	2	-8.21918
	175	1	42.2069
	176	1	23.8532
	177	2	53.3333
	178	2	51.0778
	179	1	50
	180	2	83.3638
	181	2	57.9882
	182	1	22.6837
	183	1	57.9882
	184	1	25.9615
	185	2	53.7522
	186	2	26.0526
	187	2	63.8469
	188	2	52.1411
	189	1	43.5754
	190	1	58.9041
	191	2	44.0994
	192	1	22.903
	193	2	32.964
	194	1	40
	195	2	56.25
	196	1	44.4444
	197	2	45.1613
	198	2	100
	199	1	52
	200	1	51.7749
	201	1	20.3498
	202	2	68.2222
	203	1	29.3403
	204	1	45.9893
	205	2	89.1892
	206	2	100
	207	2	5.55556
	208	1	70.6376
	209	1	35.2974
	210	2	57.3207
	211	2	100
	212	2	79.7688
	213	2	58.1356
	214	1	56.9543
	215	1	36.036
	216	2	66.6667
	217	1	33.1492
	218	2	72.7799
	219	1	18.2812
	220	2	100
	221	1	35.2941
	222	2	50.4831
	223	1	72.3864
	224	1	41.4141
	225	1	31.3059
	226	2	50
	227	1	83.7134
	228	2	28.3433
	229	2	50.5495
	230	1	17.2802
	231	2	100
	232	2	87.2078
	233	2	81.7073
	234	1	37.7128
	235	2	61.0333
	236	1	35.6322
	237	1	43.5668
	238	1	55.6962
	239	2	69.697
	240	1	-0.632911
	241	2	19.0476
	242	1	67.7419
	243	2	60.3509
	244	1	74.359
	245	2	-15.0155
	246	2	43.2179
	247	2	48.2906
	248	2	45.614
	249	1	76.9231
	250	1	93.865
	251	2	18.4524
	252	1	25
	253	2	69.4118
	254	1	75.6757
	255	2	55.3846
	256	1	67.9487
	257	1	44.8837
	258	2	11.1111
	259	1	61.5529
	260	1	37.6793
	261	2	65.5172
	262	2	40.3097
	263	2	41.9277
	264	2	41.0619
	265	1	6.94006
	266	1	100
	267	2	57.3062
	268	2	46.7249
	269	2	48.2771
	270	1	39.0909
	271	1	25
	272	1	70
	273	2	70.9497
	274	1	61.4679
	275	2	70.5882
	276	1	41.1321
	277	2	46.3884
	278	2	48.2955
	279	1	57.2897
	280	2	100
	281	1	48.6486
	282	1	88.6792
	283	1	25.2927
	284	2	14.8148
	285	1	64.5833
	286	2	54.1231
	287	1	48.3187
	288	1	91.3793
	289	2	42.8986
	290	1	79.142
	291	1	58.6286
	292	2	19.1235
	293	2	70.0787
	294	1	67.4157
	295	1	46.1078
	296	2	53.3333
	297	1	32.5186
	298	2	63.568
	299	1	32.7869
	300	1	36.4706
	301	2	100
	302	2	60.3785
	303	1	12.7907
	304	2	49.2958
	305	1	56.7138
	306	1	34.4748
	307	1	34.7722
	308	2	69.8795
	309	1	59.1906
	310	2	28.6064
	311	1	47.3498
	312	2	64.2322
	313	1	53.8462
	314	2	71.9945
	315	2	57.54
	316	1	81.4286
	317	2	100
	318	2	55.8725
	319	1	62.9167
	320	1	54.0541
	321	2	63.6364

## Sheet: Figure 3A left
Figure 3A left	Progression-free survival in patients with RAS wild-type metastatic colorectal cancer of the per protocol set
	Case No.	1=m-FOLFOXIRI+bevacizumab 2=m-FOLFOXIRI+cetuximab	PFS months	1=event 0=censored
	1	2	9.65914	1
	2	1	8.73922	1
	3	1	11.269	1
	4	2	20.8624	1
	5	1	73.1006	0
	6	2	10.8419	1
	7	1	9.92197	1
	8	1	14.7187	1
	9	1	8.27926	1
	10	2	14.0287	1
	11	1	13.5359	1
	12	2	10.9405	1
	13	2	12.6489	1
	14	2	71.3922	0
	15	1	16.1314	1
	16	2	72.4435	1
	17	2	9.52772	1
	18	2	72.8378	0
	19	1	12.6817	1
	20	1	62.2259	0
	21	1	28.6817	1
	22	1	12.1889	1
	23	1	15.7372	1
	24	2	66.924	0
	25	2	44.3532	1
	26	2	8.27926	1
	27	1	27.3018	1
	28	2	19.2526	1
	29	1	14.0945	1
	30	2	9.49487	1
	31	1	64.7556	0
	32	2	5.19097	1
	33	1	8.64066	1
	34	2	21.4209	1
	35	1	6.17659	1
	36	1	17.9384	1
	37	2	9.26489	1
	38	2	12.1561	1
	39	2	13.8316	1
	40	1	7.72074	1
	41	2	12.2875	1
	42	1	13.1745	1
	43	2	13.8316	1
	44	1	18.2012	1
	45	2	64.1314	0
	46	2	7.26078	1
	47	1	9.79055	1
	48	1	64.2957	0
	49	2	15.2444	1
	50	2	4.92813	1
	51	2	3.67967	1
	52	1	9.88912	1
	53	1	26.9076	1
	54	1	7.19507	1
	55	1	34.0698	1
	56	2	16.4271	1
	57	2	13.8316	1
	58	2	2.56263	1
	59	1	36.6324	1
	60	1	5.51951	1
	61	2	11.6632	1
	62	1	2.06982	1
	63	2	10.9733	1
	64	2	1.70842	1
	65	1	1.41273	1
	66	1	10.4805	1
	67	2	7.26078	1
	68	2	5.74949	1
	69	1	6.73511	1
	70	1	14.0616	1
	71	1	11.5318	1
	72	2	20.9281	1
	73	2	2.39836	1
	74	1	17.7084	1
	75	1	19.2854	1
	76	2	12.8131	1
	77	1	59.3676	0
	78	2	8.54209	1
	79	1	7.35934	1
	80	1	8.24641	1
	81	2	11.269	1
	82	1	21.1581	1
	83	2	8.04928	1
	84	2	9.69199	1
	85	1	8.01643	1
	86	2	19.7782	1
	87	2	9.56057	1
	88	2	32.46	1
	89	1	7.8193	1
	90	2	22.2752	1
	91	1	6.99795	1
	92	1	6.34086	1
	93	1	10.5791	1
	94	2	25.6263	1
	95	1	12.0903	1
	96	1	24.5749	1
	97	2	57.7577	0
	98	2	52.8953	0
	99	2	13.0431	1
	100	1	7.32649	1
	101	1	8.9692	1
	102	1	11.6961	1
	103	1	34.6283	1
	104	2	7.52361	1
	105	2	56.8049	0
	106	1	20.2053	1
	107	1	29.5688	1
	108	2	5.8152	1
	109	2	15.8686	1
	110	1	24.5421	1
	111	2	54.2752	0
	112	2	3.31828	1
	113	1	11.1376	1
	114	1	11.9589	1
	115	2	5.61807	1
	116	2	3.54825	1
	117	1	11.6632	1
	118	2	8.9692	1
	119	2	51.8439	0
	120	1	6.99795	1
	121	1	9.88912	1
	122	2	19.1869	1
	123	1	12.8789	1
	124	2	35.7782	1
	125	2	13.1417	1
	126	1	53.4538	0
	127	1	12.4189	1
	128	2	9.16632	1
	129	2	26.2505	1
	130	1	14.6858	1
	131	1	9.19918	1
	132	2	8.83778	1
	133	2	13.4045	1
	134	1	26.9076	1
	135	1	13.076	1
	136	2	14.5873	1
	137	1	10.9076	1
	138	1	15.3101	1
	139	1	28.1232	1
	140	2	2.13552	1
	141	1	12.6817	1
	142	1	12.1889	1
	143	1	20.2382	1
	144	2	7.8193	1
	145	1	47.1786	1
	146	1	14.5873	1
	147	2	11.9589	1
	148	2	6.73511	1
	149	1	15.1458	1
	150	2	10.7762	1
	151	2	9.52772	1
	152	1	22.2094	1
	153	2	34.694	1
	154	1	35.8768	1
	155	2	22.768	1
	156	1	14.2587	1
	157	2	3.97536	1
	158	2	7.22793	1
	159	2	9.82341	1
	160	1	6.47228	1
	161	1	14.423	1
	162	1	7.78645	1
	163	2	3.84394	1
	164	2	5.35524	1
	165	2	51.0883	0
	166	1	3.64682	1
	167	2	17.5113	1
	168	1	6.6037	1
	169	2	10.4148	1
	170	1	18.8912	1
	171	1	15.2444	1
	172	2	50.2012	0
	173	1	7.98357	1
	174	2	1.83984	1
	175	1	11.4004	1
	176	1	3.8768	1
	177	2	14.2587	1
	178	2	22.8337	1
	179	1	49.4456	0
	180	2	11.4661	1
	181	2	9.42916	1
	182	1	18.8912	1
	183	1	13.076	1
	184	1	6.2423	1
	185	2	9.59343	1
	186	2	47.6057	0
	187	2	19.4168	1
	188	2	6.93224	1
	189	1	10.2505	1
	190	1	24.115	1
	191	2	5.8152	1
	192	1	26.3819	1
	193	2	3.84394	1
	194	1	7.22793	1
	195	2	47.8357	0
	196	1	6.89938	1
	197	2	47.6057	0
	198	2	36.0739	1
	199	1	9.59343	1
	200	1	20.3696	1
	201	1	12.2546	1
	202	2	14.5216	1
	203	1	37.8809	1
	204	1	26.9405	1
	205	2	22.2094	1
	206	2	15.0472	1
	207	2	4.53388	1
	208	1	6.83368	1
	209	1	9.92197	1
	210	2	11.9589	1
	211	2	18.1027	1
	212	2	15.1458	1
	213	2	37.4209	1
	214	1	14.0287	1
	215	1	13.076	1
	216	2	44.3203	0
	217	1	30.6201	1
	218	2	10.3162	1
	219	1	5.05955	1
	220	2	21.1253	1
	221	1	7.16222	1
	222	2	40.9035	0
	223	1	45.5031	0
	224	1	6.30801	1
	225	1	8.87064	1
	226	2	7.3922	1
	227	1	13.1745	1
	228	2	9.36345	1
	229	2	40.7392	0
	230	1	9.42916	1
	231	2	30.1602	1
	232	2	17.2485	1
	233	2	38.8008	1
	234	1	11.3676	1
	235	2	27.0062	1
	236	1	14.5544	1
	237	1	17.1499	1
	238	1	10.8419	1
	239	2	7.35934	1
	240	1	12.5832	1
	241	2	42.9076	0
	242	1	12.846	1
	243	2	10.4148	1
	244	1	5.78234	1
	245	2	3.18686	1
	246	2	21.1581	1
	247	2	43.3676	0
	248	2	35.0883	1
	249	1	10.8419	1
	250	1	40.2793	0
	251	2	3.61396	1
	252	1	42.2834	0
	253	2	6.99795	1
	254	1	6.47228	1
	255	2	6.04517	1
	256	1	23.9507	1
	257	1	42.2834	0
	258	2	41.8563	0
	259	1	20.7967	1
	260	1	16.8214	1
	261	2	40.9035	0
	262	2	10.7762	1
	263	2	11.0719	1
	264	2	5.74949	1
	265	1	9.46201	1
	266	1	24.1478	1
	267	2	21.4867	1
	268	2	3.48255	1
	269	2	6.86653	1
	270	1	4.17248	1
	271	1	11.4333	1
	272	1	16.6571	1
	273	2	23.0965	1
	274	1	10.7433	1
	275	2	14.2916	1
	276	1	38.8665	0
	277	2	9.98768	1
	278	2	12.2875	1
	279	1	40.9363	0
	280	2	26.2834	1
	281	1	10.2505	1
	282	1	39.4908	0
	283	1	8.04928	1
	284	2	23.885	1
	285	1	18.0698	1
	286	2	11.269	1
	287	1	11.269	1
	288	1	10.8747	1
	289	2	5.78234	1
	290	1	17.117	1
	291	1	10.7433	1
	292	2	15.2772	1
	293	2	10.4148	1
	294	1	9.95483	1
	295	1	34.7269	0
	296	2	10.152	1
	297	1	26.9733	1
	298	2	10.0534	0
	299	1	10.3162	1
	300	1	5.71663	1
	301	2	24.9035	1
	302	2	6.01232	1
	303	1	8.08214	1
	304	2	13.7988	1
	305	1	10.8419	1
	306	1	7.8193	1
	307	1	8.73922	1
	308	2	12.846	1
	309	1	15.3429	1
	310	2	12.616	1
	311	1	20.1725	1
	312	2	19.9425	1
	313	1	7.55647	1
	314	2	17.8398	1
	315	2	13.9959	1
	316	1	11.5647	1
	317	2	20.0082	1
	318	2	35.0883	0
	319	1	9.13347	1
	320	1	6.27515	1
	321	2	13.4045	1

## Sheet: Figure 3A right
Figure 3A right	Overall survival in patients with RAS wild-type metastatic colorectal cancer of the per protocol set
	Case No.	1=m-FOLFOXIRI+bevacizumab 2=m-FOLFOXIRI+cetuximab	OS months	1=event 0=censored
	1	2	29.3388	1
	2	1	54.4066	0
	3	1	22.4394	1
	4	2	55.2608	1
	5	1	75.5318	0
	6	2	12.9117	1
	7	1	27.5318	1
	8	1	15.4415	1
	9	1	75.3676	0
	10	2	43.039	1
	11	1	39.1951	1
	12	2	18.6283	1
	13	2	24.6407	1
	14	2	71.3922	0
	15	1	51.9754	1
	16	2	72.6735	0
	17	2	23.2936	1
	18	2	72.8378	0
	19	1	19.2854	1
	20	1	71.4251	0
	21	1	59.3676	1
	22	1	27.5647	0
	23	1	55.5236	1
	24	2	66.924	0
	25	2	53.0595	1
	26	2	26.3819	1
	27	1	68.6653	0
	28	2	42.9076	1
	29	1	46.1273	1
	30	2	21.848	1
	31	1	64.8542	0
	32	2	10.0534	1
	33	1	12.2546	1
	34	2	69.0267	0
	35	1	6.17659	1
	36	1	68.3039	0
	37	2	41.462	1
	38	2	20.4353	1
	39	2	66.4969	0
	40	1	12.0903	1
	41	2	65.1828	0
	42	1	21.848	1
	43	2	66.7269	0
	44	1	36.0739	1
	45	2	64.6571	0
	46	2	11.6961	1
	47	1	16.3614	1
	48	1	64.5257	0
	49	2	54.8337	0
	50	2	14.0616	1
	51	2	26.7105	1
	52	1	62.2587	1
	53	1	58.3162	1
	54	1	35.0554	1
	55	1	41.5934	1
	56	2	56.0493	1
	57	2	37.6181	1
	58	2	2.56263	1
	59	1	44.2875	1
	60	1	31.8357	1
	61	2	14.0287	1
	62	1	3.18686	1
	63	2	45.306	1
	64	2	3.38398	1
	65	1	3.5154	1
	66	1	62.1273	0
	67	2	48.23	1
	68	2	29.2731	1
	69	1	9.3306	1
	70	1	25.2977	1
	71	1	17.347	1
	72	2	61.0431	0
	73	2	21.9138	1
	74	1	60.5503	0
	75	1	37.9138	1
	76	2	37.0267	1
	77	1	59.3676	0
	78	2	20.9938	1
	79	1	17.4127	1
	80	1	32.7228	1
	81	2	53.3881	1
	82	1	35.7454	1
	83	2	20.0082	1
	84	2	32.4271	1
	85	1	46.7187	1
	86	2	41.7248	1
	87	2	11.0719	1
	88	2	52.4025	1
	89	1	58.1191	1
	90	2	52.3696	1
	91	1	10.8419	1
	92	1	8.83778	1
	93	1	15.4086	1
	94	2	53.5524	1
	95	1	58.152	1
	96	1	51.0226	1
	97	2	57.7577	0
	98	2	58.0205	0
	99	2	30.7844	1
	100	1	30.5216	1
	101	1	57.4292	0
	102	1	57.0021	0
	103	1	48.9199	1
	104	2	15.54	1
	105	2	56.8049	0
	106	1	56.7392	0
	107	1	29.5688	1
	108	2	13.6345	1
	109	2	50.2012	1
	110	1	30.5216	0
	111	2	54.2752	0
	112	2	24.2136	1
	113	1	25.8234	1
	114	1	55.6879	0
	115	2	21.848	1
	116	2	30.7187	1
	117	1	28.5503	1
	118	2	33.7741	1
	119	2	52.0739	0
	120	1	31.0144	1
	121	1	21.8809	1
	122	2	32.0657	0
	123	1	19.0883	1
	124	2	54.0452	0
	125	2	39.5893	1
	126	1	53.4538	0
	127	1	46.423	1
	128	2	21.848	1
	129	2	36.5667	1
	130	1	30.7187	1
	131	1	40.2464	1
	132	2	19.2197	1
	133	2	54.1109	0
	134	1	53.7823	0
	135	1	27.5647	1
	136	2	53.4867	0
	137	1	14.9815	1
	138	1	47.7372	1
	139	1	51.8111	0
	140	2	12.9774	1
	141	1	48.7228	1
	142	1	37.4209	1
	143	1	52.9281	0
	144	2	52.8296	0
	145	1	51.7782	0
	146	1	53.0924	0
	147	2	52.0739	0
	148	2	14.653	1
	149	1	27.3018	0
	150	2	37.5195	1
	151	2	19.8439	1
	152	1	51.9097	0
	153	2	50.0698	0
	154	1	51.614	0
	155	2	35.0883	1
	156	1	20.6324	1
	157	2	6.11088	1
	158	2	26.0862	1
	159	2	23.9507	1
	160	1	42.0862	1
	161	1	51.0883	0
	162	1	26.0205	1
	163	2	14.8501	1
	164	2	26.2834	1
	165	2	51.0883	0
	166	1	3.64682	1
	167	2	50.8255	0
	168	1	14.9815	1
	169	2	14.3901	1
	170	1	34.4641	1
	171	1	31.1129	1
	172	2	50.2012	0
	173	1	23.2936	1
	174	2	4.69815	1
	175	1	22.5708	1
	176	1	19.9754	1
	177	2	28.3203	1
	178	2	49.9055	0
	179	1	49.4456	0
	180	2	49.6427	0
	181	2	48.9199	0
	182	1	33.9384	1
	183	1	48.7228	0
	184	1	7.8193	1
	185	2	14.5216	1
	186	2	47.6057	0
	187	2	38.6037	1
	188	2	19.2526	1
	189	1	33.4784	1
	190	1	47.2772	1
	191	2	8.04928	1
	192	1	47.8029	0
	193	2	17.1499	1
	194	1	47.9671	0
	195	2	47.8357	0
	196	1	22.7023	1
	197	2	47.6057	0
	198	2	47.54	0
	199	1	17.1828	0
	200	1	35.8439	1
	201	1	25.462	1
	202	2	33.6756	1
	203	1	39.1294	0
	204	1	44.6489	1
	205	2	46.3901	0
	206	2	46.5544	0
	207	2	9.49487	1
	208	1	46.0287	0
	209	1	25.4292	1
	210	2	25.0021	1
	211	2	45.4702	0
	212	2	30.0945	1
	213	2	45.7002	0
	214	1	42.1191	1
	215	1	22.1109	1
	216	2	45.2731	0
	217	1	42.1191	1
	218	2	20.8624	1
	219	1	33.2485	1
	220	2	45.3388	0
	221	1	10.6448	1
	222	2	40.9035	0
	223	1	45.5031	0
	224	1	15.9014	1
	225	1	26.0534	1
	226	2	28.4517	1
	227	1	15.7043	1
	228	2	11.1376	1
	229	2	44.616	0
	230	1	44.8131	0
	231	2	44.8789	0
	232	2	42.7105	1
	233	2	44.7803	0
	234	1	21.8152	0
	235	2	44.6489	0
	236	1	44.6489	0
	237	1	22.2094	0
	238	1	29.7331	1
	239	2	19.2854	1
	240	1	44.3203	0
	241	2	42.9076	0
	242	1	44.4517	0
	243	2	22.8994	1
	244	1	27.6961	1
	245	2	3.90965	0
	246	2	25.0021	1
	247	2	43.3676	0
	248	2	35.0883	1
	249	1	17.3142	1
	250	1	43.3018	0
	251	2	32.2628	1
	252	1	42.2834	0
	253	2	13.4045	1
	254	1	42.7762	0
	255	2	21.0924	1
	256	1	43.3347	0
	257	1	43.269	0
	258	2	42.3162	0
	259	1	21.7823	1
	260	1	41.922	0
	261	2	41.8234	0
	262	2	42.0534	0
	263	2	14.5544	1
	264	2	23.6222	1
	265	1	9.56057	1
	266	1	41.4949	0
	267	2	40.7064	0
	268	2	4.89528	1
	269	2	23.9836	1
	270	1	13.4045	1
	271	1	40.4435	0
	272	1	40.2464	0
	273	2	40.6407	0
	274	1	41.1335	0
	275	2	41.232	0
	276	1	38.8665	0
	277	2	40.4764	0
	278	2	25.6591	1
	279	1	40.9363	0
	280	2	39.6222	0
	281	1	32.23	1
	282	1	39.4908	0
	283	1	15.0472	1
	284	2	39.8522	0
	285	1	39.3922	0
	286	2	39.0965	0
	287	1	39.7864	0
	288	1	38.9651	0
	289	2	7.98357	1
	290	1	38.8665	0
	291	1	23.3922	1
	292	2	38.8665	0
	293	2	20.7639	0
	294	1	38.7023	0
	295	1	37.7166	0
	296	2	37.0267	0
	297	1	38.1766	0
	298	2	38.0123	0
	299	1	32.8542	0
	300	1	14.2259	1
	301	2	37.7166	0
	302	2	10.3491	1
	303	1	11.9261	1
	304	2	37.5195	0
	305	1	34.4969	1
	306	1	28.5832	1
	307	1	15.6386	1
	308	2	36.9938	0
	309	1	31.0144	1
	310	2	27.4004	0
	311	1	36.5667	0
	312	2	36.731	0
	313	1	36.9938	0
	314	2	33.2485	0
	315	2	36.2053	0
	316	1	36.6324	0
	317	2	36.3039	0
	318	2	35.0883	0
	319	1	19.4497	1
	320	1	9.46201	1
	321	2	36.2382	0

## Sheet: Figure 3B left
Figure 3B left	Progression-free survival in patients with RAS/BRAF wild-type, left-sided tumors
	Case No.	1=m-FOLFOXIRI+bevacizumab 2=m-FOLFOXIRI+cetuximab	PFS months	1=event 0=censored
	1	1	13.5359	1
	2	1	17.9384	1
	3	2	9.26489	1
	4	2	13.8316	1
	5	1	7.72074	1
	6	2	13.8316	1
	7	1	18.2012	1
	8	1	9.79055	1
	9	1	26.9076	1
	10	2	16.4271	1
	11	2	11.6632	1
	12	2	7.26078	1
	13	1	17.7084	1
	14	1	19.2854	1
	15	1	8.24641	1
	16	1	21.1581	1
	17	2	9.69199	1
	18	1	8.01643	1
	19	2	22.2752	1
	20	2	25.6263	1
	21	1	7.32649	1
	22	1	11.6961	1
	23	1	34.6283	1
	24	2	56.8049	0
	25	1	29.5688	1
	26	1	11.6632	1
	27	1	9.88912	1
	28	2	35.7782	1
	29	2	13.1417	1
	30	1	9.19918	1
	31	2	8.83778	1
	32	2	13.4045	1
	33	1	12.1889	1
	34	1	47.1786	1
	35	1	14.5873	1
	36	1	22.2094	1
	37	2	9.82341	1
	38	1	6.47228	1
	39	1	6.6037	1
	40	1	18.8912	1
	41	1	15.2444	1
	42	2	22.8337	1
	43	2	11.4661	1
	44	2	9.42916	1
	45	1	13.076	1
	46	1	10.2505	1
	47	1	9.59343	1
	48	1	12.2546	1
	49	2	14.5216	1
	50	1	26.9405	1
	51	2	22.2094	1
	52	1	6.83368	1
	53	2	11.9589	1
	54	2	18.1027	1
	55	2	15.1458	1
	56	1	14.0287	1
	57	2	44.3203	0
	58	2	10.3162	1
	59	1	5.05955	1
	60	2	21.1253	1
	61	2	40.9035	0
	62	1	6.30801	1
	63	1	8.87064	1
	64	2	40.7392	0
	65	1	9.42916	1
	66	2	30.1602	1
	67	2	17.2485	1
	68	2	38.8008	1
	69	1	11.3676	1
	70	2	27.0062	1
	71	1	17.1499	1
	72	1	10.8419	1
	73	2	42.9076	0
	74	2	10.4148	1
	75	1	5.78234	1
	76	2	21.1581	1
	77	2	43.3676	0
	78	2	35.0883	1
	79	1	10.8419	1
	80	1	42.2834	0
	81	2	6.99795	1
	82	2	6.04517	1
	83	1	23.9507	1
	84	1	42.2834	0
	85	1	16.8214	1
	86	2	40.9035	0
	87	2	10.7762	1
	88	2	11.0719	1
	89	1	9.46201	1
	90	1	24.1478	1
	91	2	21.4867	1
	92	1	4.17248	1
	93	1	11.4333	1
	94	1	16.6571	1
	95	2	23.0965	1
	96	2	14.2916	1
	97	1	38.8665	0
	98	2	9.98768	1
	99	2	12.2875	1
	100	1	40.9363	0
	101	2	26.2834	1
	102	1	39.4908	0
	103	1	18.0698	1
	104	2	11.269	1
	105	1	11.269	1
	106	1	17.117	1
	107	1	10.7433	1
	108	2	15.2772	1
	109	2	10.4148	1
	110	1	9.95483	1
	111	2	10.152	1
	112	1	26.9733	1
	113	2	10.0534	0
	114	1	10.3162	1
	115	2	24.9035	1
	116	2	13.7988	1
	117	1	10.8419	1
	118	1	7.8193	1
	119	1	8.73922	1
	120	1	15.3429	1
	121	2	12.616	1
	122	1	20.1725	1
	123	2	19.9425	1
	124	1	7.55647	1
	125	2	17.8398	1
	126	2	13.9959	1
	127	1	11.5647	1
	128	2	20.0082	1
	129	2	35.0883	0
	130	1	9.13347	1
	131	1	6.27515	1

## Sheet: Figure 3B right
Figure 3B right	Overall survival in patients with RAS/BRAF wild-type, left-sided tumors
	Case No.	1=m-FOLFOXIRI+bevacizumab 2=m-FOLFOXIRI+cetuximab	OS months	1=event 0=censored
	1	1	39.1951	1
	2	1	68.3039	0
	3	2	41.462	1
	4	2	66.4969	0
	5	1	12.0903	1
	6	2	66.7269	0
	7	1	36.0739	1
	8	1	16.3614	1
	9	1	58.3162	1
	10	2	56.0493	1
	11	2	14.0287	1
	12	2	48.23	1
	13	1	60.5503	0
	14	1	37.9138	1
	15	1	32.7228	1
	16	1	35.7454	1
	17	2	32.4271	1
	18	1	46.7187	1
	19	2	52.3696	1
	20	2	53.5524	1
	21	1	30.5216	1
	22	1	57.0021	0
	23	1	48.9199	1
	24	2	56.8049	0
	25	1	29.5688	1
	26	1	28.5503	1
	27	1	21.8809	1
	28	2	54.0452	0
	29	2	39.5893	1
	30	1	40.2464	1
	31	2	19.2197	1
	32	2	54.1109	0
	33	1	37.4209	1
	34	1	51.7782	0
	35	1	53.0924	0
	36	1	51.9097	0
	37	2	23.9507	1
	38	1	42.0862	1
	39	1	14.9815	1
	40	1	34.4641	1
	41	1	31.1129	1
	42	2	49.9055	0
	43	2	49.6427	0
	44	2	48.9199	0
	45	1	48.7228	0
	46	1	33.4784	1
	47	1	17.1828	0
	48	1	25.462	1
	49	2	33.6756	1
	50	1	44.6489	1
	51	2	46.3901	0
	52	1	46.0287	0
	53	2	25.0021	1
	54	2	45.4702	0
	55	2	30.0945	1
	56	1	42.1191	1
	57	2	45.2731	0
	58	2	20.8624	1
	59	1	33.2485	1
	60	2	45.3388	0
	61	2	40.9035	0
	62	1	15.9014	1
	63	1	26.0534	1
	64	2	44.616	0
	65	1	44.8131	0
	66	2	44.8789	0
	67	2	42.7105	1
	68	2	44.7803	0
	69	1	21.8152	0
	70	2	44.6489	0
	71	1	22.2094	0
	72	1	29.7331	1
	73	2	42.9076	0
	74	2	22.8994	1
	75	1	27.6961	1
	76	2	25.0021	1
	77	2	43.3676	0
	78	2	35.0883	1
	79	1	17.3142	1
	80	1	42.2834	0
	81	2	13.4045	1
	82	2	21.0924	1
	83	1	43.3347	0
	84	1	43.269	0
	85	1	41.922	0
	86	2	41.8234	0
	87	2	42.0534	0
	88	2	14.5544	1
	89	1	9.56057	1
	90	1	41.4949	0
	91	2	40.7064	0
	92	1	13.4045	1
	93	1	40.4435	0
	94	1	40.2464	0
	95	2	40.6407	0
	96	2	41.232	0
	97	1	38.8665	0
	98	2	40.4764	0
	99	2	25.6591	1
	100	1	40.9363	0
	101	2	39.6222	0
	102	1	39.4908	0
	103	1	39.3922	0
	104	2	39.0965	0
	105	1	39.7864	0
	106	1	38.8665	0
	107	1	23.3922	1
	108	2	38.8665	0
	109	2	20.7639	0
	110	1	38.7023	0
	111	2	37.0267	0
	112	1	38.1766	0
	113	2	38.0123	0
	114	1	32.8542	0
	115	2	37.7166	0
	116	2	37.5195	0
	117	1	34.4969	1
	118	1	28.5832	1
	119	1	15.6386	1
	120	1	31.0144	1
	121	2	27.4004	0
	122	1	36.5667	0
	123	2	36.731	0
	124	1	36.9938	0
	125	2	33.2485	0
	126	2	36.2053	0
	127	1	36.6324	0
	128	2	36.3039	0
	129	2	35.0883	0
	130	1	19.4497	1
	131	1	9.46201	1

## Sheet: Table 1
Table 1. Baseline characteristics
		m-FOLFOXIRI + cetuximab	m-FOLFOXIRI + bevacizumab
		(n=159)	(n=162)
	Sex, n (%)
	Male/Female	101 (63·5)/58 (36·5)	106 (65·4)/56 (34·6)
	Age (years), median (range)	65 (26–83)	65 (29–85)
	ECOG performance status, n (%)
	0/1	146 (91·8)/13 (8·2)	146 (90·1)/16 (9·9)
	Adjuvant chemotherapy, n (%)
	None/With oxaliplatin/Without oxaliplatin	148 (93·1)/7 (4·4)/4 (2·5)	152 (93·8)/6 (3·7)/4 (2·5)
	Primary tumor site, n (%)
	Colon/Rectum	91 (57·2)/68 (42·8)	93 (57·4)/69 (42·6)
	Site of primary tumor, n (%)
	Right/Left	27 (17·0)/132 (83·0)	25 (15·4)/137 (84·6)
	Resected primary tumor, n (%)
	Yes/No	83 (52·2)/76 (47·8)	86 (53·1)/76 (46·9)
	Time to metastases, n (%)
	Synchronous/Metachronous	136 (85·5)/23 (14·5)	136 (84·0)/26 (16·0)
	Number of metastatic sites, n (%)
	0-1/>1	55 (34.6)/104 (65.4)	80 (49.4)/82 (50.6)
	Liver-only disease, n (%)
	Yes/No	39 (24.5)/120 (75.5)	50 (30.9)/112 (69.1)
	Metastatic sites, n (%)
	Liver	119 (74.8)	116 (71.6)
	Lung	44 (27.7)	37 (22.8)
	Lymph node	98 (61.6)	81 (50.0)
	Peritoneum	31 (19.5)	25 (15.4)
	Bone	3 (1.9)	4 (2.5)
	BRAF V600E status
	wild / mutant / unknown	72 / 8 / 79	81 / 6 / 75
	UGT1A1 (*6, *28), n (%)
	wild/hetero/homo & double hetero/unknown	65 (40·9)/59 (37·1)/9 (5·7)/26 (16.4)	69 (42·6)/46 (28·4)/22 (13·6)/25 (15.4)
	ECOG=Eastern Cooperative Oncology Group. m-FOLFOXIRI= modified 5-FU, leucovorin, oxaliplatin and irinotecan.

## Sheet: Table 2
Table 2. Tumor response
			m-FOLFOXIRI + cetuximab	m-FOLFOXIRI + bevacizumab
			(n=159)	(n=162)
	Median DpR		57·3%	46·0%
	(range)		(-42·6–100)	(-0.6–100)
	Mean (95% CI)		55·2% (51·1–59·3)	47·3% (44·1–50·5)
	Standard deviation (95% CI)		26·17 (23·6–29·4)	20·53 (18·5–23·0)
	Welch’s t-test		p=0·0029
	Best response	Complete response	8 (5·0%)	3 (1·9%)
		Partial response	105 (66·0%)	109 (67·3%)
		Stable disease	44 (27·7%)	49 (30·2%)
		Progressive disease	2 (1·3%)	0 (0%)
		Not evaluated	0 (0%)	1 (0·6%)
	Objective response rate (95% CI)		71·1% (64·0–78·1)	69·1% (62·0–76·2)
	Chi-squared test		p=0·71
	Disease control rate (95% CI)		98·7% (97·0–100)	99·4% (98·2–100)
	Chi-squared test		p=0·55
	R0 resection rate (95% CI)		26·4% (19·6–33·3)	21·0% (14·7–27·3)
	Chi-squared test		p=0·25
	CI=confidence interval. DpR=depth of response. m-FOLFOXIRI= modified 5-FU, leucovorin,
	oxaliplatin and irinotecan. Chi-squared test was used for the statistical analysis.

## Sheet: Table 3
Table 3. Adverse events of interest by grade
		m-FOLFOXIRI + cetuximab		m-FOLFOXIRI + bevacizumab
		(n=175)		(n=176)
		Grade 1–2 n (%)	Grade 3–4 n (%)	Grade 1–2 n (%)	Grade 3–4 n (%)
	Any event	24 (13·7)	150 (85·7)	22 (12·5)	154 (87·5)
	Anaemia	79 (45·1)	11 (6·3)	94 (53·4)	8 (4·5)
	Thrombocytopenia	78 (44·6)	4 (2·3)	69 (39·2)	2 (1·1)
	Nausea	72 (41·1)	11 (6·3)	78 (44·3)	11 (6·3)
	Vomiting	17 (9·7)	1 (0·6)	28 (15·9)	3 (1·7)
	Diarrhea	85 (48·6)	21 (12·0)	87 (49·4)	14 (8·0)
	Stomatitis	85 (48·6)	17 (9·7)	71 (40·3)	4 (2·3)
	Neutropenia	56 (32·0)	98 (56·0)	58 (33·0)	96 (54·5)
	Febrile neutropenia	··	15 (8·6)		19 (10·8)
	Neurotoxicity	119 (68·0)	12 (6·9)	119 (67·6)	8 (4·5)
	Fatigue	46 (26·3)	12 (6·9)	53 (30·1)	11 (6·3)
	Anorexia	87 (49·7)	21 (12·0)	80 (45·5)	19 (10·8)
	Fever	23 (13·1)	0	40 (22·7)	0
	Alopecia	64 (36·6)	··	70 (39·8)	··
	Hand-foot syndrome	15 (8·6)	5 (2·9)	8 (4·5)	1 (0·6)
	Rash acneiform	111 (63·4)	23 (13·1)	5 (2·8)	0
	Hypomagnesaemia	92 (52·6)	7 (4·0)	31 (17·6)	0
	Hypokalaemia	51 (29·1)	23 (13·1)	35 (19·9)	11 (6·3)
	Hypertension	54 (30·9)	31 (17·7)	65 (36·9)	59 (33·5)
	m-FOLFOXIRI= modified 5-FU, leucovorin, oxaliplatin and irinotecan

## Sheet: Supplementary Figure 1A
Supplementary Figure 1A	OS according to primary tumor in RAS wild-type patients of PPS; left-sided
	Case No.	1=m-FOLFOXIRI+bevacizumab 2=m-FOLFOXIRI+cetuximab	OS months	1=event 0=censored
	1	1	54.4066	0
	2	1	22.4394	1
	3	2	55.2608	1
	4	1	75.5318	0
	5	2	12.9117	1
	6	1	27.5318	1
	7	1	75.3676	0
	8	2	43.039	1
	9	1	39.1951	1
	10	2	18.6283	1
	11	2	71.3922	0
	12	1	51.9754	1
	13	2	72.6735	0
	14	2	23.2936	1
	15	2	72.8378	0
	16	1	19.2854	1
	17	1	71.4251	0
	18	1	59.3676	1
	19	1	55.5236	1
	20	2	66.924	0
	21	2	53.0595	1
	22	2	26.3819	1
	23	1	68.6653	0
	24	2	42.9076	1
	25	1	46.1273	1
	26	2	21.848	1
	27	1	64.8542	0
	28	2	10.0534	1
	29	2	69.0267	0
	30	1	6.17659	1
	31	1	68.3039	0
	32	2	41.462	1
	33	2	20.4353	1
	34	2	66.4969	0
	35	1	12.0903	1
	36	2	65.1828	0
	37	1	21.848	1
	38	2	66.7269	0
	39	1	36.0739	1
	40	2	64.6571	0
	41	2	11.6961	1
	42	1	16.3614	1
	43	1	64.5257	0
	44	2	14.0616	1
	45	2	26.7105	1
	46	1	62.2587	1
	47	1	58.3162	1
	48	1	35.0554	1
	49	1	41.5934	1
	50	2	56.0493	1
	51	2	37.6181	1
	52	2	2.56263	1
	53	1	44.2875	1
	54	1	31.8357	1
	55	2	14.0287	1
	56	1	3.18686	1
	57	2	45.306	1
	58	2	3.38398	1
	59	1	3.5154	1
	60	1	62.1273	0
	61	2	48.23	1
	62	2	29.2731	1
	63	1	9.3306	1
	64	2	61.0431	0
	65	2	21.9138	1
	66	1	60.5503	0
	67	1	37.9138	1
	68	2	37.0267	1
	69	1	59.3676	0
	70	2	20.9938	1
	71	1	17.4127	1
	72	1	32.7228	1
	73	1	35.7454	1
	74	2	20.0082	1
	75	2	32.4271	1
	76	1	46.7187	1
	77	2	41.7248	1
	78	2	11.0719	1
	79	2	52.4025	1
	80	1	58.1191	1
	81	2	52.3696	1
	82	1	8.83778	1
	83	1	15.4086	1
	84	2	53.5524	1
	85	1	58.152	1
	86	2	57.7577	0
	87	2	58.0205	0
	88	2	30.7844	1
	89	1	30.5216	1
	90	1	57.4292	0
	91	1	57.0021	0
	92	1	48.9199	1
	93	2	56.8049	0
	94	1	56.7392	0
	95	1	29.5688	1
	96	2	50.2012	1
	97	1	30.5216	0
	98	1	25.8234	1
	99	1	55.6879	0
	100	2	21.848	1
	101	2	30.7187	1
	102	1	28.5503	1
	103	2	52.0739	0
	104	1	21.8809	1
	105	2	32.0657	0
	106	1	19.0883	1
	107	2	54.0452	0
	108	2	39.5893	1
	109	1	53.4538	0
	110	2	21.848	1
	111	2	36.5667	1
	112	1	30.7187	1
	113	1	40.2464	1
	114	2	19.2197	1
	115	2	54.1109	0
	116	2	53.4867	0
	117	1	14.9815	1
	118	1	51.8111	0
	119	2	12.9774	1
	120	1	48.7228	1
	121	1	37.4209	1
	122	1	52.9281	0
	123	2	52.8296	0
	124	1	51.7782	0
	125	1	53.0924	0
	126	2	52.0739	0
	127	2	14.653	1
	128	1	27.3018	0
	129	2	19.8439	1
	130	1	51.9097	0
	131	2	50.0698	0
	132	2	35.0883	1
	133	1	20.6324	1
	134	2	23.9507	1
	135	1	42.0862	1
	136	1	51.0883	0
	137	1	26.0205	1
	138	2	14.8501	1
	139	2	26.2834	1
	140	2	51.0883	0
	141	1	3.64682	1
	142	2	50.8255	0
	143	1	14.9815	1
	144	2	14.3901	1
	145	1	34.4641	1
	146	1	31.1129	1
	147	2	50.2012	0
	148	1	23.2936	1
	149	2	4.69815	1
	150	1	22.5708	1
	151	1	19.9754	1
	152	2	49.9055	0
	153	2	49.6427	0
	154	2	48.9199	0
	155	1	48.7228	0
	156	1	7.8193	1
	157	2	47.6057	0
	158	2	38.6037	1
	159	2	19.2526	1
	160	1	33.4784	1
	161	2	8.04928	1
	162	1	47.8029	0
	163	1	47.9671	0
	164	2	47.8357	0
	165	1	22.7023	1
	166	2	47.6057	0
	167	2	47.54	0
	168	1	17.1828	0
	169	1	35.8439	1
	170	1	25.462	1
	171	2	33.6756	1
	172	1	39.1294	0
	173	1	44.6489	1
	174	2	46.3901	0
	175	2	9.49487	1
	176	1	46.0287	0
	177	1	25.4292	1
	178	2	25.0021	1
	179	2	45.4702	0
	180	2	30.0945	1
	181	1	42.1191	1
	182	1	22.1109	1
	183	2	45.2731	0
	184	1	42.1191	1
	185	2	20.8624	1
	186	1	33.2485	1
	187	2	45.3388	0
	188	2	40.9035	0
	189	1	15.9014	1
	190	1	26.0534	1
	191	2	11.1376	1
	192	2	44.616	0
	193	1	44.8131	0
	194	2	44.8789	0
	195	2	42.7105	1
	196	2	44.7803	0
	197	1	21.8152	0
	198	2	44.6489	0
	199	1	44.6489	0
	200	1	22.2094	0
	201	1	29.7331	1
	202	2	42.9076	0
	203	2	22.8994	1
	204	1	27.6961	1
	205	2	25.0021	1
	206	2	43.3676	0
	207	2	35.0883	1
	208	1	17.3142	1
	209	1	43.3018	0
	210	1	42.2834	0
	211	2	13.4045	1
	212	1	42.7762	0
	213	2	21.0924	1
	214	1	43.3347	0
	215	1	43.269	0
	216	1	21.7823	1
	217	1	41.922	0
	218	2	41.8234	0
	219	2	42.0534	0
	220	2	14.5544	1
	221	1	9.56057	1
	222	1	41.4949	0
	223	2	40.7064	0
	224	2	23.9836	1
	225	1	13.4045	1
	226	1	40.4435	0
	227	1	40.2464	0
	228	2	40.6407	0
	229	2	41.232	0
	230	1	38.8665	0
	231	2	40.4764	0
	232	2	25.6591	1
	233	1	40.9363	0
	234	2	39.6222	0
	235	1	32.23	1
	236	1	39.4908	0
	237	2	39.8522	0
	238	1	39.3922	0
	239	2	39.0965	0
	240	1	39.7864	0
	241	1	38.9651	0
	242	1	38.8665	0
	243	1	23.3922	1
	244	2	38.8665	0
	245	2	20.7639	0
	246	1	38.7023	0
	247	1	37.7166	0
	248	2	37.0267	0
	249	1	38.1766	0
	250	2	38.0123	0
	251	1	32.8542	0
	252	2	37.7166	0
	253	2	10.3491	1
	254	2	37.5195	0
	255	1	34.4969	1
	256	1	28.5832	1
	257	1	15.6386	1
	258	1	31.0144	1
	259	2	27.4004	0
	260	1	36.5667	0
	261	2	36.731	0
	262	1	36.9938	0
	263	2	33.2485	0
	264	2	36.2053	0
	265	1	36.6324	0
	266	2	36.3039	0
	267	2	35.0883	0
	268	1	19.4497	1
	269	1	9.46201	1

[truncated: 12 more sheets: Supplementary Figure 1B, Supplementary Figure 2A, Supplementary Figure 2B, Supplementary Figure 3A, Supplementary Figure 3B, Supplementary Figure 3C, Supplementary Figure 4A, Supplementary Figure 4B, Supplementary Table 1, Supplementary Table 2, Supplementary Table 3, Supplementary Table 4]
